# Supplementary material for: Clinical Impact of Monoclonal Antibodies in the Treatment of High-Risk Patients with SARS-CoV-2 Breakthrough Infections: The ORCHESTRA Prospective Cohort Study
Source: Biomedicines. 2022 Aug 24;10(9):2063. doi: 10.3390/biomedicines10092063 (PMC9495697; doi:10.3390/biomedicines10092063)
Supplement: Supplementary file 1 [file biomedicines-10-02063-s001.zip]

Archive with 1 entries (1 files):
- biomedicines-1838933-supplementary.pdf
